# Supplementary material for: Modulation Effects of Fe3+, Zn2+, and Cu2+ Ions on the Amyloid Fibrillation of α-Synuclein: Insights from a FTIR Investigation
Source: Molecules. 2022 Dec 1;27(23):8383. doi: 10.3390/molecules27238383 (PMC9740228; doi:10.3390/molecules27238383)
Supplement: Supplementary file 1 [file molecules-27-08383-s001.zip]

Archive with 1 entries (1 files):
- molecules-1998023-supplementary.pdf
